# Supplementary material for: Abietic Acid Induces DNA Damage and Cell Apoptosis in Lung Cancer Cells Through Targeting TOP2A
Source: Biomolecules. 2025 Oct 24;15(11):1498. doi: 10.3390/biom15111498 (PMC12650274; doi:10.3390/biom15111498)
Supplement: Supplementary file 1 [file biomolecules-15-01498-s001.zip]

Archive with 4 entries (4 files):
- Supplementary materials.pdf
- Supplementary Table S1.xlsx
- Supplementary Table S2.xlsx
- Supplementary Table S3.csv
