# Supplementary material for: Abietic Acid Induces DNA Damage and Cell Apoptosis in Lung Cancer Cells Through Targeting TOP2A
Source: Biomolecules. 2025 Oct 24;15(11):1498. doi: 10.3390/biom15111498 (PMC12650274; doi:10.3390/biom15111498)
Supplement: Supplementary file 1 [file biomolecules-15-01498-s001.zip › Supplementary Table S1.xlsx]

## Sheet: AA
211 active targets of AA
LIMK2
ROS1
BRAF
DDR2
MKNK1
PIM2
MKNK2
MAPK1
ATM
PLK4
FGFR1
MAPK3
PRKDC
PLK1
PRKCA
PTK2
MAPK14
LCK
AKT2
MAPKAPK2
PIM1
CCNA1
IKBKB
IGF1R
RAF1
ERBB2
KISS1R
GRM2
HCRTR1
NPY1R
MC3R
MC5R
P2RY2
NTSR1
NPY2R
CCR2
CALCRL
GPR84
PTGER3
ESRRA
HTR6
BDKRB2
S1PR2
GRM3
CCR5
HRH3
MC4R
ADORA3
ADORA2B
EDNRA
ADORA2A
TACR1
ADRB3
CHRM3
CXCR2
ESR2
CCR4
OPRK1
OPRD1
PPARG
DRD3
OPRM1
TACR2
HRH1
ADORA1
HTR2A
ADRA1D
DRD4
CNR1
DRD2
ADRB1
CHRM2
ADRB2
PGR
ESR1
DRD1
CHRM5
NR3C1
HTR1D
VDR
THRB
ADRA2B
HRH2
ADRA2C
CCKAR
HTR1B
AVPR1A
HTR4
ADRA2A
DRD5
CHRM4
SSTR2
CYSLTR1
SSTR5
APLNR
GPR35
FFAR2
AGTR2
PTK6
ALOX5AP
LTB4R
CYP24A1
HSD11B2
GC
F3
SHBG
CNR2
RORC
MVK
EPHX2
SRD5A2
NR3C2
OSBP2
FDFT1
PTGER4
PTGDR2
PTGES2
AR
ACE
TBXA2R
PTGDR
G6PD
NR1I2
BCHE
F7
CES2
GPR183
LTB4R2
PREP
HSD11B1
CYP27B1
ELANE
SLCO1B1
PPARA
GGPS1
PTGIR
PTGFR
SERPINA6
TRPC6
CXCL8
CASP3
GPBAR1
CES1
TOP2A
PTGES
NR1H3
CDC25A
CDC25B
POLB
PTPN1
ALOX5
TNF
AKR1B10
FABP4
PTPN2
PRKCH
PTPN11
PPARD
HMGCR
PTGER1
TOP1
MDM2
SCD
PTGER2
ACP1
CYP51A1
PTGS1
FNTA FNTB
TP53
FABP3
FABP5
PDE4D
TRPA1
CYP19A1
NPC1L1
SIGMAR1
CYP17A1
SLC22A12
RARG
PSENEN
NCSTN
APH1A
PSEN1
APH1B
PSEN2
PLA2G4A
AGTR1
PTGS2
FABP1
HAO1
FFAR1
CD81
BCL2L1
ALOX12
RXRA
DAGLA
PTPN6
RARB
RARA
NOS2
RASGRP3
RORA
TRPM8
MME
CMA1
CTSG
CYP26B1
CYP26A1
DAGLB
SAE1
UBA2
