# Supplementary material for: Abietic Acid Induces DNA Damage and Cell Apoptosis in Lung Cancer Cells Through Targeting TOP2A
Source: Biomolecules. 2025 Oct 24;15(11):1498. doi: 10.3390/biom15111498 (PMC12650274; doi:10.3390/biom15111498)
Supplement: Supplementary file 1 [file biomolecules-15-01498-s001.zip › Supplementary Table S3.csv]

	cor	pvalue
TOP2A	NA	NA
KIF11	0.985850241	3.01E-48
NUF2	0.981202213	1.41E-44
BUB1	0.980189558	6.72E-44
BUB1B	0.979260449	2.62E-43
DEPDC1	0.977825927	1.91E-42
KIF4A	0.977279264	3.94E-42
NEK2	0.974215801	1.68E-40
CDK1	0.974146288	1.82E-40
CDC25C	0.973019172	6.43E-40
MAD2L1	0.971447711	3.44E-39
RRM2	0.970740668	7.09E-39
EXO1	0.969334104	2.84E-38
ERCC6L	0.968642173	5.49E-38
NCAPH	0.964965216	1.45E-36
DLGAP5	0.964919097	1.51E-36
CENPF	0.964710055	1.80E-36
PARPBP	0.964191532	2.76E-36
CENPI	0.963604641	4.46E-36
NCAPG2	0.962417775	1.15E-35
KIF15	0.962234341	1.33E-35
CCNB1	0.962060529	1.52E-35
NCAPG	0.961179838	2.98E-35
MELK	0.961134918	3.09E-35
CHEK1	0.960992261	3.44E-35
PLK1	0.960490891	5.01E-35
ARHGAP11A	0.959816797	8.24E-35
IQGAP3	0.959262927	1.23E-34
SKA3	0.957771776	3.55E-34
TROAP	0.956075757	1.13E-33
PRR11	0.955079608	2.18E-33
NUSAP1	0.954370025	3.45E-33
C5orf34	0.953331831	6.68E-33
KNL1	0.952902302	8.74E-33
GTSE1	0.952294903	1.27E-32
FOXM1	0.952178463	1.37E-32
CDCA3	0.951451997	2.13E-32
CDC45	0.950507404	3.74E-32
CDCA7	0.94997496	5.12E-32
CKAP2L	0.949855717	5.49E-32
CCNB2	0.949700573	6.01E-32
UBE2C	0.947745284	1.83E-31
TTK	0.946986154	2.80E-31
KIF18B	0.946143089	4.43E-31
ORC6	0.945748079	5.49E-31
MCM6	0.942957271	2.37E-30
RAD51AP1	0.942124823	3.62E-30
CIP2A	0.937016953	4.26E-29
MKI67	0.936639296	5.06E-29
DEPDC1B	0.936495014	5.41E-29
PRC1	0.935744101	7.62E-29
PLK4	0.93453359	1.31E-28
MCM10	0.932908034	2.67E-28
BRCA1	0.932553378	3.11E-28
KIF18A	0.932426386	3.29E-28
AURKB	0.931014772	5.99E-28
KIF2C	0.930112927	8.73E-28
ESCO2	0.930104879	8.76E-28
LINC02994	0.929360368	1.19E-27
CENPA	0.929153748	1.30E-27
GINS4	0.928753854	1.52E-27
SPAG5	0.926875555	3.24E-27
WDHD1	0.926158196	4.30E-27
XRCC2	0.926079153	4.43E-27
RAD51	0.925017363	6.69E-27
HJURP	0.924589698	7.89E-27
CENPE	0.921105646	2.91E-26
KNSTRN	0.920946436	3.08E-26
AURKA	0.919887645	4.52E-26
CCNA2	0.917554938	1.03E-25
OIP5	0.916272489	1.61E-25
ORC1	0.915675525	1.98E-25
TK1	0.914022939	3.46E-25
CENPH	0.911232719	8.65E-25
POLQ	0.910789353	9.98E-25
CDCA5	0.910393027	1.13E-24
CLSPN	0.91005179	1.26E-24
MCM8	0.910040032	1.27E-24
DTL	0.9100041	1.28E-24
LOC100288637	0.909791879	1.37E-24
UHRF1	0.909215059	1.65E-24
E2F8	0.908436762	2.11E-24
ASPM	0.908255847	2.23E-24
CDC6	0.908192798	2.27E-24
ECT2	0.907456574	2.86E-24
SGO1	0.907292742	3.00E-24
TRIP13	0.90676721	3.53E-24
MCM4	0.906385021	3.97E-24
CDKN3	0.906336817	4.03E-24
CCNF	0.905241388	5.62E-24
CEP55	0.904979985	6.08E-24
HELLS	0.902828693	1.15E-23
CDCA8	0.901944385	1.49E-23
CKAP2	0.901781173	1.57E-23
NT5DC4	0.900998303	1.97E-23
PCLAF	0.899815858	2.76E-23
GINS1	0.899465794	3.05E-23
CKS1B	0.89761631	5.12E-23
KIF14	0.897391602	5.45E-23
E2F1	0.895125702	1.02E-22
BIRC5	0.894353939	1.25E-22
CDC25A	0.894154827	1.32E-22
E2F7	0.89410675	1.34E-22
NUP155	0.892848977	1.87E-22
ESPL1	0.892314542	2.15E-22
ATAD5	0.891981674	2.35E-22
ATAD2	0.890514379	3.45E-22
PKMYT1	0.889818587	4.13E-22
FBXO5	0.889130256	4.93E-22
CCDC150	0.887272863	7.89E-22
KIF23	0.886308157	1.00E-21
SUV39H2	0.886121575	1.05E-21
NSD2	0.884242012	1.67E-21
CENPK	0.883776516	1.87E-21
CAD	0.883742547	1.89E-21
FANCB	0.88349297	2.01E-21
MCM5	0.88195316	2.91E-21
PRIM1	0.880796183	3.83E-21
BRIP1	0.880780548	3.84E-21
SGO2	0.88011947	4.49E-21
LCTL	0.879732519	4.92E-21
TRAIP	0.87968396	4.98E-21
DIAPH3	0.878642683	6.35E-21
STIL	0.878427703	6.67E-21
MTBP	0.877817725	7.68E-21
ARHGAP11A-SCG5	0.87399543	1.83E-20
PCNA-AS1	0.873947169	1.85E-20
CDCA4	0.872800522	2.38E-20
NEIL3	0.871600824	3.10E-20
LOC101928163	0.869960346	4.43E-20
MCM2	0.869304484	5.10E-20
SCML2	0.868595044	5.94E-20
ZWILCH	0.867669951	7.23E-20
GEN1	0.867256589	7.89E-20
SMPD4	0.864138046	1.51E-19
ARL6IP1	0.862515123	2.11E-19
GAPDH-DT	0.861743685	2.46E-19
KIFC1	0.861709054	2.48E-19
PBK	0.861669717	2.50E-19
CDT1	0.861372324	2.65E-19
MIR3171HG	0.861300258	2.69E-19
VRK1	0.861071008	2.82E-19
ZNF695	0.860581759	3.11E-19
HROB	0.860150707	3.39E-19
LYPD6	0.858596882	4.61E-19
INCENP	0.857374256	5.87E-19
TEDC2	0.857230134	6.03E-19
CSE1L	0.856712233	6.67E-19
OLA1	0.856530165	6.91E-19
MARCHF4	0.85629543	7.24E-19
CENPL	0.856083531	7.54E-19
ARHGAP11B	0.854587946	1.01E-18
KNTC1	0.853630764	1.21E-18
GAS2L3	0.853128152	1.33E-18
TEX19	0.852789173	1.41E-18
FANCD2	0.85267294	1.45E-18
NCAPD2	0.852654908	1.45E-18
TPX2	0.851937844	1.66E-18
PRIM2	0.851518596	1.80E-18
E2F2	0.84946101	2.63E-18
POLD1	0.84915662	2.78E-18
FANCI	0.847703353	3.63E-18
LINC01173	0.847683559	3.64E-18
TOPBP1	0.847448013	3.80E-18
NDC80	0.847354563	3.87E-18
LINC00491	0.845427575	5.47E-18
KIF20B	0.844748248	6.18E-18
DSN1	0.844139785	6.88E-18
CENPW	0.84366284	7.49E-18
SHCBP1	0.843039891	8.36E-18
FIRRM	0.841100019	1.17E-17
INTS7	0.840779677	1.24E-17
SALL1	0.840622428	1.27E-17
ZWINT	0.839848996	1.46E-17
RECQL4	0.83834996	1.88E-17
MIR924HG	0.838157972	1.95E-17
TIMELESS	0.837470825	2.19E-17
ST8SIA6-AS1	0.836484623	2.58E-17
PMCH	0.835783813	2.90E-17
PARP1	0.835041504	3.29E-17
CDCA2	0.834597018	3.54E-17
TMEM198	0.83453714	3.58E-17
LRRC61	0.834523424	3.58E-17
TUBB	0.834005998	3.91E-17
SMC2	0.83398469	3.92E-17
PIF1	0.833946625	3.94E-17
MAGEA6-DT	0.8332877	4.40E-17
HASPIN	0.833175414	4.48E-17
MSH2	0.832037676	5.40E-17
PRC1-AS1	0.831854472	5.56E-17
SUV39H1	0.831175928	6.21E-17
PAICS	0.829644632	7.96E-17
POLE2	0.829638249	7.96E-17
LIN9	0.829614129	8.00E-17
CDC20	0.828273156	9.91E-17
MND1	0.827386266	1.14E-16
DBF4B	0.826542324	1.30E-16
POC1A	0.82650206	1.31E-16
GSR	0.825801966	1.47E-16
ST8SIA2	0.824835426	1.70E-16
ITGB3BP	0.824720056	1.74E-16
C1QL1	0.82404497	1.93E-16
BUB3	0.823881844	1.98E-16
BRCA2	0.823746906	2.02E-16
SCN8A	0.823363877	2.14E-16
BARD1	0.823040456	2.25E-16
MIS18A	0.821547494	2.83E-16
GGH	0.821087727	3.04E-16
TACC3	0.820917973	3.12E-16
SPC25	0.820760823	3.19E-16
UBE2S	0.819521758	3.85E-16
SKA1	0.819038502	4.14E-16
FAM72B	0.818597194	4.43E-16
CBX1	0.818561379	4.45E-16
SPDL1	0.818186874	4.71E-16
MSH6	0.817648019	5.10E-16
PTTG1	0.817513596	5.20E-16
MDC1	0.817444077	5.26E-16
KPNA2	0.817409429	5.29E-16
H2BC9	0.815995507	6.52E-16
RANBP1	0.814831525	7.74E-16
ASF1B	0.813873979	8.90E-16
RFWD3	0.813455036	9.46E-16
ELAVL2	0.81314359	9.90E-16
CENPN	0.812832229	1.04E-15
MEST	0.812348957	1.11E-15
NUP43	0.811991072	1.17E-15
FARSB	0.811475645	1.26E-15
PRAME	0.811242639	1.30E-15
TYMSOS	0.8107631	1.40E-15
RAD54B	0.81076285	1.40E-15
TMCC1-DT	0.810084337	1.54E-15
DEK	0.809465813	1.68E-15
DDIAS	0.808709568	1.87E-15
CKAP5	0.808421737	1.95E-15
LOC400212	0.807274889	2.29E-15
UBE2T	0.806228367	2.65E-15
LIG1	0.806115055	2.69E-15
MYBL2	0.805952816	2.75E-15
RAD54L	0.805708691	2.85E-15
LINC00942	0.805503663	2.93E-15
LOC107985017	0.805388391	2.98E-15
TMPO	0.80467648	3.28E-15
DARS2	0.804616495	3.31E-15
LOC102723546	0.804554314	3.34E-15
C2orf49-DT	0.804518183	3.36E-15
LINC01419	0.804002612	3.60E-15
LOC105369617	0.80386098	3.67E-15
MPHOSPH9	0.803542135	3.84E-15
RRM1	0.803040973	4.11E-15
KIF20A	0.802197378	4.61E-15
WDR76	0.802086016	4.68E-15
R3HDM1	0.801994063	4.74E-15
TYMS	0.801893356	4.81E-15
KIF5A	0.801270664	5.23E-15
DLX6	0.801111909	5.35E-15
PRMT3	0.800082438	6.14E-15
GINS2	0.79957565	6.58E-15
LINC00958	0.798947785	7.15E-15
MAGEA6	0.798820232	7.28E-15
SNORD88C	0.797995058	8.12E-15
MGME1	0.797878356	8.25E-15
KIRREL3-AS3	0.797700317	8.45E-15
SGO1-AS1	0.797691984	8.46E-15
MIR3663HG	0.797691694	8.46E-15
GABRA6	0.797677194	8.47E-15
SALL3	0.79751212	8.66E-15
ZBED10P	0.795952088	1.06E-14
MAGEA3	0.795110877	1.19E-14
ANP32E	0.794636649	1.26E-14
GNGT1	0.794598294	1.27E-14
LOC105370117	0.793086334	1.55E-14
CENPJ	0.792955013	1.57E-14
BEND6	0.792591072	1.65E-14
MIR3917	0.792492484	1.67E-14
GABRA3	0.792314002	1.71E-14
LMNB2	0.792299897	1.71E-14
L1CAM-AS1	0.791898431	1.80E-14
FASTKD1	0.791542349	1.89E-14
SLC8A1-AS1	0.791481688	1.90E-14
SELENOI	0.791426648	1.92E-14
KPNB1	0.791378142	1.93E-14
GPC1	0.791309083	1.94E-14
NBPF6	0.791016434	2.02E-14
MAGEA3-DT	0.789838474	2.35E-14
ANAPC1	0.78972841	2.38E-14
MTHFD1	0.789175041	2.55E-14
LOC101928760	0.788376063	2.82E-14
DSCC1	0.788153796	2.90E-14
SLC35F3	0.787569587	3.13E-14
CDX2	0.786855469	3.42E-14
MIR578	0.786617553	3.52E-14
LINC00458	0.78660326	3.53E-14
SMC4	0.785984177	3.81E-14
TONSL	0.785300453	4.15E-14
ADD2	0.784956996	4.33E-14
LOC105373424	0.783200299	5.38E-14
IPO9	0.782862056	5.61E-14
BRIX1	0.782664949	5.74E-14
FEN1	0.782272269	6.03E-14
ZNF367	0.782230552	6.06E-14
TIAM1-AS1	0.780734795	7.27E-14
ACTL6A	0.780646744	7.34E-14
LOC107986858	0.777161855	1.12E-13
MDC1-AS1	0.777126687	1.12E-13
NUP62	0.776820084	1.16E-13
LOC105379499	0.776798204	1.17E-13
DTYMK	0.776751774	1.17E-13
PCNA	0.776575371	1.20E-13
MMS22L	0.776282896	1.24E-13
RMI2	0.775628331	1.34E-13
BLM	0.774838224	1.47E-13
SRSF1	0.774711787	1.49E-13
PPAT	0.774350122	1.56E-13
PRKDC	0.774292847	1.57E-13
UNG	0.773966806	1.63E-13
ATP2A1-AS1	0.773920677	1.64E-13
DNAJC9	0.773267145	1.77E-13
TTLL12	0.773180978	1.78E-13
SLC7A11	0.772657729	1.90E-13
MAZ	0.770576352	2.41E-13
BORA	0.769893966	2.61E-13
LOC105371094	0.769666144	2.68E-13
OR2B6	0.768894522	2.92E-13
CEP85	0.768539526	3.04E-13
MZT1	0.768351543	3.11E-13
LL22NC03-63E9-3	0.768210166	3.16E-13
CENPM	0.76819087	3.17E-13
GINS3	0.768050867	3.22E-13
SAE1	0.768005345	3.23E-13
USP1	0.767745621	3.33E-13
RBL1	0.76770013	3.35E-13
MCM3	0.767283064	3.51E-13
SPC24	0.767047385	3.61E-13
HDAC2	0.766985939	3.63E-13
ZIC2	0.766834452	3.69E-13
SRP9	0.766686054	3.76E-13
DENR	0.766466897	3.85E-13
PIMREG	0.765943442	4.08E-13
HOXD11	0.765931212	4.09E-13
CACYBP	0.765394967	4.34E-13
ELOVL2	0.765313168	4.38E-13
CPSF3	0.765306933	4.39E-13
LRP8	0.764706867	4.69E-13
RFC4	0.764549335	4.77E-13
C19orf48P	0.763996101	5.08E-13
ZNF670-ZNF695	0.763576226	5.32E-13
LOC105377261	0.762818858	5.79E-13
LOC105371050	0.762742434	5.84E-13
MRPL30	0.762706241	5.86E-13
LOC105372669	0.762653351	5.89E-13
LOC105378218	0.762223843	6.18E-13
MIR6783	0.761774322	6.49E-13
RFC3	0.761396681	6.77E-13
PFAS	0.761299001	6.84E-13
RCC2	0.761294987	6.84E-13
DUS4L	0.760748373	7.27E-13
C5orf22	0.760196652	7.72E-13
CKS2	0.75919531	8.61E-13
RACGAP1	0.75895914	8.84E-13
LOC105369618	0.758755061	9.03E-13
TRIM59	0.758393908	9.39E-13
DNA2	0.757804684	1.00E-12
PTPRN	0.757300218	1.06E-12
NLN	0.757157971	1.07E-12
CEP152	0.756452684	1.16E-12
SAPCD2	0.75598153	1.22E-12
DDX11	0.755952568	1.22E-12
RBBP7	0.755011599	1.35E-12
HAT1	0.755006965	1.35E-12
UMPS	0.754929009	1.36E-12
CCNE2	0.754901145	1.37E-12
ATP6V1B1-AS1	0.754369326	1.45E-12
MRPL3	0.754308671	1.46E-12
DLX6-AS1	0.754308548	1.46E-12
MKRN3	0.754221369	1.47E-12
VRK2	0.754136465	1.48E-12
NDC1	0.753757806	1.54E-12
LINC00645	0.753337199	1.61E-12
PAQR4	0.75266	1.73E-12
CEP41	0.752057953	1.85E-12
TSN	0.751851506	1.89E-12
XPO1	0.751726334	1.91E-12
RUVBL1	0.751079824	2.05E-12
DDX12P	0.75085579	2.10E-12
TRIM16L	0.75080054	2.11E-12
POLE	0.750420365	2.19E-12
TTI1	0.750408031	2.20E-12
LMNB1	0.749988021	2.29E-12
DIAPH3-AS1	0.749971735	2.30E-12
NKAIN4	0.749740575	2.35E-12
LOC100128966	0.749719076	2.36E-12
IMMT	0.749267863	2.47E-12
H3C7	0.749175854	2.50E-12
STAMBP	0.748963085	2.55E-12
CSAG1	0.748628779	2.64E-12
GTF3C2-AS2	0.748578329	2.66E-12
FAM72C	0.748388136	2.71E-12
CHAF1A	0.74778637	2.88E-12
RCCD1	0.746977502	3.13E-12
PPP1R14B	0.746712655	3.22E-12
FAAP24	0.746666205	3.23E-12
PCSK1	0.746109731	3.42E-12
LINC01446	0.745985836	3.47E-12
TICRR	0.745276981	3.73E-12
MCM7	0.745172823	3.77E-12
TONSL-AS1	0.745150379	3.77E-12
CH507-145C22-1	0.743987314	4.25E-12
NCBP1	0.743802707	4.33E-12
GPSM2	0.74367648	4.38E-12
MYO19	0.743668771	4.39E-12
SKA2	0.743630454	4.40E-12
DBF4	0.743463835	4.48E-12
GRASLND	0.743324747	4.54E-12
UBE2V2	0.742909524	4.74E-12
FAM83D	0.742435818	4.97E-12
TAF1A	0.742372479	5.00E-12
XRCC5	0.742318468	5.03E-12
MRPS10	0.74188399	5.25E-12
CCDC138	0.741658287	5.37E-12
CDC7	0.741420069	5.50E-12
TDP1	0.741073638	5.69E-12
TRIT1	0.740447305	6.06E-12
CBX3	0.740433236	6.07E-12
FANCL	0.740109269	6.27E-12
CPA5	0.739837389	6.44E-12
HYLS1	0.739513337	6.65E-12
CENPN-AS1	0.739473233	6.68E-12
CCT3	0.739447279	6.69E-12
TENM4	0.739286185	6.80E-12
LOC107986126	0.73925809	6.82E-12
LSP1P4	0.739190701	6.87E-12
FOXRED2	0.739095768	6.93E-12
L1CAM	0.738621852	7.26E-12
POLA1	0.737802433	7.88E-12
PRPS2	0.737693003	7.96E-12
SSB	0.736685282	8.79E-12
HAUS5	0.736680736	8.79E-12
SUZ12	0.736676941	8.80E-12
TSACC	0.736411265	9.03E-12
TMEFF1	0.736277817	9.15E-12
CDKN2A	0.735855161	9.53E-12
POLA2	0.73553214	9.84E-12
PSMD14	0.735159377	1.02E-11
EIF4EBP1	0.735104028	1.03E-11
TUBB3	0.735093551	1.03E-11
CTSV	0.733147389	1.24E-11
LOC107985044	0.73242551	1.33E-11
RAD1	0.732236589	1.35E-11
CLEC2L	0.732167089	1.36E-11
CCNE1	0.73209932	1.37E-11
B4GALNT1	0.731304894	1.48E-11
YWHAQ	0.731267301	1.48E-11
CERS6-AS1	0.731189035	1.50E-11
FANCD2OS	0.730868822	1.54E-11
SRXN1	0.730420561	1.61E-11
XPO5	0.730347119	1.62E-11
ANK1	0.729825046	1.70E-11
CCDC18	0.729803493	1.71E-11
HMX2	0.729764928	1.71E-11
SMS	0.729381599	1.78E-11
H2BC17	0.729008021	1.84E-11
ZYG11A	0.728337409	1.96E-11
PAIP1	0.72833354	1.96E-11
FBN2	0.728143458	2.00E-11
FBXO45	0.727270916	2.17E-11
LOC105376436	0.727258622	2.17E-11
FOXG1-AS1	0.726548454	2.32E-11
ZNF146	0.726525429	2.33E-11
TMCO1-AS1	0.726444674	2.34E-11
GPAT4-AS1	0.726310149	2.37E-11
NUP37	0.726091968	2.42E-11
TNNT1	0.725333214	2.60E-11
DLX1	0.725291954	2.61E-11
HPDL	0.724873027	2.71E-11
CHEK2	0.724841989	2.72E-11
RNASEH2A	0.724841093	2.72E-11
HMMR	0.724675008	2.76E-11
ARL6IP6	0.724636734	2.77E-11
EZH2	0.724464643	2.82E-11
RAB3B	0.723362719	3.12E-11
LOC105378726	0.723150497	3.18E-11
SLC4A3	0.723009188	3.22E-11
HMMR-AS1	0.72298639	3.23E-11
KDM1A	0.722281791	3.45E-11
PHTF2	0.722048208	3.52E-11
ZC3H8	0.721250436	3.79E-11
DNMT1	0.720926872	3.90E-11
HNRNPA3	0.720812912	3.94E-11
CTPS1	0.720734258	3.97E-11
RPA1	0.720540813	4.04E-11
PLB1	0.720392089	4.10E-11
TARS1	0.720229804	4.16E-11
COA7	0.719854157	4.30E-11
CSAG4	0.719817959	4.32E-11
SLC2A5	0.719512581	4.44E-11
CASP2	0.719258995	4.54E-11
LOC105375334	0.719070861	4.62E-11
TMPO-AS1	0.719013309	4.64E-11
HOXD13	0.718797616	4.74E-11
DONSON	0.718640617	4.80E-11
